# Supplementary material for: Bisphenol-A Neurotoxic Effects on Basal Forebrain Cholinergic Neurons In Vitro and In Vivo
Source: Biology (Basel). 2023 May 28;12(6):782. doi: 10.3390/biology12060782 (PMC10294797; doi:10.3390/biology12060782)
Supplement: Supplementary file 1 [file biology-12-00782-s001.zip]

Archive with 9 entries (9 files):
- SF1.jpg
- SF1.pdf
- SF2.jpg
- SF2.pdf
- SF3.jpg
- SF3.pdf
- SF4.jpg
- SF4.pdf
- Supplementary Figures Legends 3.pdf
